# Supplementary material for: Biological effects of human placental extracts - variations in manufacturing methods and compositions
Source: Front Pharmacol. 2025 Dec 10;16:1707890. doi: 10.3389/fphar.2025.1707890 (PMC12727924; doi:10.3389/fphar.2025.1707890)
Supplement: Supplementary file 1 [file Table1.xlsx]

## Sheet: Supplementary Table 1
	Supplementary table 1. The supplementary table was generated using published clinical trial data retrieved from ClinicalTrials.gov and WHO ICTRP
	Product	Registry ID	Conditions / Indications	Sample Size	URL	Ref.
	Melsmon	NCT02749695	Climacteric syndrome	40 (Female, 40 to 52 years old)	https://clinicaltrials.gov/study/NCT02749695	Kovalenko and Atalyan, 2016
		NCT01931748	Menopausal syndrome	104 (Female, ≥ 40 years old)	https://clinicaltrials.gov/study/NCT01931748	Kim et al., 2023
		JPRN-UMIN000030424	Climacteric syndrome	31 (Female, 25 to 70 years old)	https://trialsearch.who.int/Trial2.aspx?TrialID=JPRN-UMIN000030424	Not applicable
	Laennec	NCT06493799	Chronic liver disease	226 (Male and Female, 19 to 70 years old )	https://clinicaltrials.gov/study/NCT06493799	Not applicable
		NCT05532124	Chronic liver disease	49 (Male and Female, 19 to 74 years old)	https://clinicaltrials.gov/study/NCT05532124	Not applicable
		NCT05528705	Shoulder impingement syndrome	50 (Male and Female, 20 to 70 years old)	https://clinicaltrials.gov/study/NCT05528705	Kim et al., 2025
		NCT01742013	Chronic fatigue syndrome, Idiopathic chronic fatigue	78 (Male and Female, 20 to 65 years old)	https://clinicaltrials.gov/study/NCT01742013	Not applicable
	Placentrex	NCT05936450	Periodontal diseases, Periodontal pocket, Periodontitis	16 (Male and Female, 25 to 55 years old)	https://clinicaltrials.gov/study/NCT05936450	Not applicable
		CTRI/2022/09/045480	Inflammatory disease of cervix uteri	60 (Female, 18 to 45 years old)	https://trialsearch.who.int/Trial2.aspx?TrialID=CTRI/2022/09/045480	Not applicable
		CTRI/2019/08/020719	Oral submucous fibrosis	40 (Male and Female, all age)	https://trialsearch.who.int/Trial2.aspx?TrialID=CTRI/2019/08/020719	Shinde et al., 2019
		CTRI/2024/01/061403	Oral submucous fibrosis	160 (Male and Female, all age)	https://trialsearch.who.int/Trial2.aspx?TrialID=CTRI/2024/01/061403	Not applicable
		CTRI/2024/12/077896	Wound healing	76 (Male and Female, all age)	https://trialsearch.who.int/Trial2.aspx?TrialID=CTRI/2024/12/077896	Not applicable
		CTRI/2021/11/038221	Chronic periodontitis	75 (Male and Female, all age)	https://trialsearch.who.int/Trial2.aspx?TrialID=CTRI/2021/11/038221	Not applicable
		CTRI/2010/091/000197	Inflammatory pap smear	150 (Male and Female, all age)	https://trialsearch.who.int/Trial2.aspx?TrialID=CTRI/2010/091/000197	Not applicable
		CTRI/2021/02/031344	Infectious arthropathies	64 (Male and Female, 20 to 60 years old)	https://trialsearch.who.int/Trial2.aspx?TrialID=CTRI/2021/02/031344	Not applicable
		CTRI/2021/07/034774	Chronic periodontitis	15 (Male and Female, 25 to 60 years old)	https://trialsearch.who.int/Trial2.aspx?TrialID=CTRI/2021/07/034774	Not applicable
		CTRI/2022/04/042173	Dental caries, unspecified	30 (Male and Female, all age)	https://trialsearch.who.int/Trial2.aspx?TrialID=CTRI/2022/04/042173	Not applicable
		CTRI/2025/07/091800	Oral submucous fibrosis	52 (Male and Female, all age)	https://trialsearch.who.int/Trial2.aspx?TrialID=CTRI/2025/07/091800	Not applicable
		CTRI/2023/11/059637	Mouth ulcer	26 (Male and Female, all age)	https://trialsearch.who.int/Trial2.aspx?TrialID=CTRI/2023/11/059637	Not applicable
		CTRI/2018/05/013843	Oral submucous fibrosis	10 (Male and Female, all age)	https://trialsearch.who.int/Trial2.aspx?TrialID=CTRI/2018/05/013843	Not applicable
		CTRI/2025/05/087694	Chronic periodontitis	30 (Male and Female, 18 to 45 years old)	https://trialsearch.who.int/Trial2.aspx?TrialID=CTRI/2025/05/087694	Not applicable
